# Supplementary material for: Multiple imputation methods: a case study of daily gold price
Source: PeerJ Comput Sci. 2024 Sep 25;10:e2337. doi: 10.7717/peerj-cs.2337 (PMC11639230; doi:10.7717/peerj-cs.2337)
Supplement: Supplemental Information 3 — Data loading, preprocessing, model training, evaluation, and prediction steps. [file peerj-cs-10-2337-s003.ipynb]

# %% [code]
import pandas as pd
import numpy as np
from keras.callbacks import EarlyStopping
import tensorflow as tf
from tensorflow.keras.models import load_model

# %% [code]
df = pd.read_excel("Data/Original Data/Original data.xlsx" , header=3)

df.drop(['Date' , 'Num'] , axis = 1 , inplace = True)

df

# %% [code]
columns = df.columns

max_values = {}
for column in columns:
    max_values[column] = df[column].max()
    df[column] = df[column] / max_values[column]

print(max_values)

# %% [code]
def make_sequences(column_data, seq_length=2):
    train_sequences = []
    train_targets = []
    

    # Split data into 70% training and 30% testing
    # split_idx = int(0.7 * len(column_data))

    for i in range(len(column_data) - seq_length):
        sequence = column_data[i:i+seq_length]
        target = column_data[i+seq_length]
        
        train_sequences.append(sequence)
        train_targets.append(target)
        

    # Convert lists to NumPy arrays
    train_sequences = np.array(train_sequences)
    train_targets = np.array(train_targets)
    # test_sequences = np.array(test_sequences)
    # test_targets = np.array(test_targets)

    train_sequences = np.reshape(train_sequences, (train_sequences.shape[0], 1 ,train_sequences.shape[1]))
    # test_sequences = np.reshape(test_sequences, (test_sequences.shape[0], 1 ,test_sequences.shape[1]))

    return train_sequences , train_targets


# %% [code]
for column in columns:

    Banks_train , Banks_target_train = make_sequences(df[column].values)

    checkpoint_callback = tf.keras.callbacks.ModelCheckpoint(
        filepath=str(column) + '_model.h5',       # Path to save the best model
        monitor='loss',             # Metric to monitor for saving the best model
        save_best_only=True,            # Save only the best model 
        save_weights_only=False,        # Save the entire model, not just the weights
        verbose=1
    )

    Banks = tf.keras.models.Sequential([
        tf.keras.layers.Bidirectional(tf.keras.layers.LSTM(50 , input_shape = (1 , 2) )),
        tf.keras.layers.Dense(1)
    ])

    Banks.compile(loss = tf.keras.losses.MeanAbsoluteError() , metrics = ['mae'] , optimizer = 'adam')

    Banks.fit(Banks_train , Banks_target_train , 
                            epochs=100, callbacks=[checkpoint_callback] , verbose = 0)


# %% [code]
for column in columns:

    Banks_train , Banks_target_train = make_sequences(df[column].values)

    checkpoint_callback = tf.keras.callbacks.ModelCheckpoint(
        filepath=str(column) + '_model.h5',       # Path to save the best model
        monitor='loss',             # Metric to monitor for saving the best model
        save_best_only=True,            # Save only the best model 
        save_weights_only=False,        # Save the entire model, not just the weights
        verbose=1
    )
    
    input_tensor = tf.keras.layers.Input(shape=(1, 2))
    bidlstm = tf.keras.layers.LSTM(50)(input_tensor)
    attention = tf.keras.layers.Attention()([bidlstm , bidlstm])
    output = tf.keras.layers.Dense(1)(bidlstm)

    model = tf.keras.Model(inputs = input_tensor , outputs = output)

    model.compile(loss = tf.keras.losses.MeanAbsoluteError() , metrics = ['mae'] , optimizer = 'adam')

    model.fit(Banks_train , Banks_target_train , 
                            epochs=100, callbacks=[checkpoint_callback] , verbose = 0)

# %% [code]
def fill_missing(ModelPath , missing_series , original_series , maxValue):

    for i in range(2):
        missing_series[i] = original_series[i]

    missing_indices = missing_series[missing_series.isnull()].index.values
    model = load_model(ModelPath)

    for missing in missing_indices:
        start_index = missing - 1
        sequence = missing_series[start_index:missing] / maxValue
        sequence = np.resize(sequence , (1, 1 , 2))
        ModelPrediction = model.predict(sequence , verbose = 0) * maxValue
        missing_series[missing] = ModelPrediction

    return missing_series


ModelList = ["Banks_model.h5" , "Insurance_model.h5" , "Financial Services_model.h5" , "Real Estate_model.h5" , "Financials_model.h5" , "Health Care Services_model.h5",
             "Educational Services_model.h5" , "Hotels and Tourism_model.h5" , "Transportation_model.h5" , "Technology and Communications_model.h5"]


# %% [code]


missing = pd.read_excel(f"Data/Missing Data/Missing 50/data_missing_50.xlsx")
orignal_data = pd.read_excel("Data/Original Data/Original data.xlsx" , header=3)
orignal_data.drop(['Date' , 'Num'] , axis = 1 , inplace = True)

orignal_column = orignal_data.columns.values
missing_column = missing.columns.values

FullData = pd.DataFrame()

for i in range(len(orignal_column)):
    FullData[orignal_column[i]] = fill_missing(ModelList[i] , missing[missing_column[i]] , orignal_data[orignal_column[i]] , max_values[orignal_column[i]])
    
FullData.to_excel(f"missing50.xlsx")


# %% [code]


missing = pd.read_excel(f"MNAR/Missing_MNAR_50.xlsx" , header=3)
orignal_data = pd.read_excel("Data/Original Data/Original data.xlsx" , header=3)
orignal_data.drop(['Date' , 'Num'] , axis = 1 , inplace = True)

orignal_column = orignal_data.columns.values
missing_column = missing.columns.values

FullData = pd.DataFrame()

for i in range(len(orignal_column)):
    FullData[orignal_column[i]] = fill_missing(ModelList[i] , missing[missing_column[i]] , orignal_data[orignal_column[i]] , max_values[orignal_column[i]])
    
FullData.to_excel(f"MNAR50.xlsx")
